# Supplementary material for: Age-Related Changes in EEG Signal Complexity and Behavioral Variability from Childhood to Adulthood: A Multiscale Entropy Approach
Source: Entropy (Basel). 2026 Apr 1;28(4):390. doi: 10.3390/e28040390 (PMC13115029; doi:10.3390/e28040390)
Supplement: Supplementary file 1 [file entropy-28-00390-s001.zip]

Archive with 1 entries (1 files):
- entropy-4157496-supplementary.pdf
